# Supplementary material for: The Use of Tocilizumab in Patients with COVID-19: A Systematic Review, Meta-Analysis and Trial Sequential Analysis of Randomized Controlled Studies
Source: J Clin Med. 2021 Oct 25;10(21):4935. doi: 10.3390/jcm10214935 (PMC8584705; doi:10.3390/jcm10214935)
Supplement: Supplementary file 1 [file jcm-10-04935-s001.zip]

Archive with 1 entries (1 files):
- jcm-1375889-supplementary.pdf
